# Supplementary material for: Intensifying Electrochemical Activity of Ti3C2Tx MXene via Customized Interlayer Structure and Surface Chemistry
Source: Molecules. 2023 Jul 31;28(15):5776. doi: 10.3390/molecules28155776 (PMC10421071; doi:10.3390/molecules28155776)
Supplement: Supplementary file 1 [file molecules-28-05776-s001.zip]

Archive with 1 entries (1 files):
- molecules-2513281-supplementary.pdf
